# Supplementary material for: Visualization and Comparison of the Level of Apurinic/Apyrimidinic Endonuclease 1 in Live Normal/Cancerous and Neuron Cells with a Fluorescent Nanoprobe
Source: Molecules. 2023 May 7;28(9):3935. doi: 10.3390/molecules28093935 (PMC10179877; doi:10.3390/molecules28093935)
Supplement: Supplementary file 1 [file molecules-28-03935-s001.zip]

Archive with 1 entries (1 files):
- molecules-2337098-supplementary.pdf
